# Supplementary material for: Evaluating the Performance of the TOP100 Tool in Detecting Key Small Bowel Findings at Capsule Endoscopy
Source: Diagnostics (Basel). 2026 Jun 27;16(13):2005. doi: 10.3390/diagnostics16132005 (PMC13360472; doi:10.3390/diagnostics16132005)
Supplement: Supplementary file 1 [file diagnostics-16-02005-s001.zip]

Archive with 1 entries (1 files):
- diagnostics-4343671-supplementary.pdf
